# Supplementary material for: Characterizing the Protein Isoforms of foraging (for), the PKGI Ortholog in Drosophila melanogaster
Source: Int J Mol Sci. 2023 Jun 16;24(12):10219. doi: 10.3390/ijms241210219 (PMC10299703; doi:10.3390/ijms241210219)
Supplement: Supplementary file 1 [file ijms-24-10219-s001.zip]

Archive with 1 entries (1 files):
- ijms-2393093-supplementary.pdf
